# Supplementary material for: Effectiveness of corridors varies among phytosociological plant groups and dispersal syndromes
Source: PLoS One. 2018 Jul 11;13(7):e0199980. doi: 10.1371/journal.pone.0199980 (PMC6040708; doi:10.1371/journal.pone.0199980)
Supplement: S1 File — (CSV) [file pone.0199980.s006.csv]

Pair	Study.area	LLE_cats	Eucl.dist	Resistance.distance	All	AQ	AR	HE	MP	NT	WE	Adisp	Tdisp.long	Tdisp.medium	Tdisp.short
01_03	Os	m_d	417.4	0.049831049	0.213114754	0	0	0	0.294117647	0.133333333	0.3	0.142857143	0.24137931	0	0.222222222
01_05	Os	m_d	280.6	0.040625729	0.285714286	0	0	0	0.5625	0.384615385	0.25	0.25	0.310344828	0.285714286	0.259259259
01_06	Os	m_d	363.8	0.041849839	0.2	0	0	0	0.214285714	0.363636364	0.166666667	0	0.166666667	0	0.272727273
01_08	Os	m_m	512.2	-1	0.275	0	0	0	0.307692308	0.714285714	0.25	0.25	0.333333333	0	0.235294118
03_05	Os	d_d	477.3	0.062545317	0.3	0.375	0	0	0.4375	0.235294118	0.25	0.166666667	0.225806452	0.25	0.387096774
03_06	Os	d_d	604.7	0.066974023	0.25	0.090909091	0	0	0.5	0.285714286	0.2	0	0.076923077	0.25	0.423076923
03_08	Os	m_d	128.7	-1	0.109090909	0	0	0	0.25	0.153846154	0.111111111	0.125	0.076923077	0	0.153846154
05_06	Os	d_d	127.5	0.024412625	0.327586207	0.222222222	0.5	0	0.285714286	0.357142857	0.272727273	0.181818182	0.25	0.285714286	0.407407407
05_08	Os	m_d	507.3	-1	0.133333333	0	0.1	0	0.2	0.230769231	0.090909091	0.1	0.153846154	0	0.148148148
06_08	Os	m_d	630.5	-1	0.205128205	0	0.142857143	0	0.428571429	0.3	0	0	0.176470588	0	0.25
12_15	Am	m_d	151.7	0.031733906	0.357142857	0	1	0	0.375	0.461538462	0	0	0.454545455	0.2	0.333333333
12_17	Am	d_d	900.8	0.111258361	0.282608696	0	0	0	0.357142857	0.538461538	0	0	0.3125	0.125	0.318181818
12_18	Am	m_d	931.5	0.130727504	0.24137931	0	0	0	0.375	0.363636364	0	0	0.272727273	0	0.307692308
12_20	Am	m_d	864.5	0.106768956	0.191489362	0	0	0	0.238095238	0.4	0	0	0.238095238	0.142857143	0.157894737
12_21	Am	m_d	690	0.137327611	0.258064516	0	0.5	0	0.166666667	0.5	0	0	0.25	0.2	0.285714286
12_22	Am	d_d	725.7	0.10905822	0.375	0	0.5	0	0.555555556	0.6	0	0	0.285714286	0.142857143	0.636363636
15_17	Am	m_d	751.2	0.096041731	0.195652174	0	0	0	0.142857143	0.461538462	0.25	0.333333333	0.352941176	0	0.136363636
15_18	Am	m_m	780	0.116127952	0.185185185	0	0	0	0.333333333	0.272727273	0	0	0.230769231	0	0.181818182
15_20	Am	m_m	731.1	0.093789728	0.155555556	0	0	0	0.15	0.3	0.5	1	0.217391304	0	0.125
15_21	Am	m_m	544.5	0.123768027	0.206896552	0	0.5	0	0	0.4	0	0	0.307692308	0.333333333	0.076923077
15_22	Am	m_d	595.9	0.096201932	0.25	0	0.5	0	0.375	0.25	0.25	0.333333333	0.25	0.2	0.272727273
17_18	Am	m_d	104.1	0.037761775	0.23255814	0	0	0	0.230769231	0.363636364	0	0	0.3125	0.2	0.181818182
17_20	Am	m_d	530.9	0.070067657	0.303571429	0	0.2	0	0.476190476	0.272727273	0.2	0.333333333	0.269230769	0.5	0.291666667
17_21	Am	m_d	384.1	0.100517059	0.302325581	0	0	0	0.461538462	0.5	0	0	0.375	0.166666667	0.285714286
17_22	Am	d_d	540.6	0.08198785	0.270833333	0	0.142857143	0	0.357142857	0.454545455	0.142857143	0.2	0.315789474	0.125	0.285714286
18_20	Am	m_m	449.9	0.072701101	0.19047619	0	0	1	0.210526316	0.285714286	0	0	0.130434783	0	0.357142857
18_21	Am	m_m	341.1	0.117169816	0.269230769	0	0	0	0.1	0.666666667	0	0	0.363636364	0	0.25
18_22	Am	m_d	480.9	0.092316919	0.266666667	0	0	0	0.375	0.571428571	0	0	0.285714286	0	0.363636364
20_21	Am	m_m	232.5	0.083418132	0.204545455	0	0	0	0.238095238	0.5	0	0	0.173913043	0.2	0.25
20_22	Am	m_d	141.4	0.041080292	0.183673469	0	0.142857143	0	0.181818182	0.428571429	0.2	0.333333333	0.2	0.142857143	0.176470588
21_22	Am	m_d	168.6	0.051084513	0.322580645	0	0.333333333	0	0.4	0.571428571	0	0	0.1875	0.5	0.454545455
29_30	Ho	m_d	51.9	0.012885099	0.111111111	0	0	0	0.111111111	0.375	0	0	0.16	0	0.090909091
29_31	Ho	m_d	610.6	0.082298751	0.088888889	0	0	0	0	0.125	0.25	0.222222222	0.090909091	0.2	0.055555556
29_33	Ho	d_d	437.2	0.085190226	0.137254902	0	0	0	0.181818182	0.333333333	0.133333333	0.111111111	0.16	0	0.142857143
29_34	Ho	m_d	355.1	0.085132769	0.056603774	0	0	0	0.0625	0.111111111	0	0	0.076923077	0	0.047619048
29_36	Ho	m_d	382.6	0.09296424	0.117647059	0	0	0	0.5	0.2	0	0	0.12	0	0.15
29_39	Ho	m_d	839.4	0.098277873	0.056603774	0	0	0	0.181818182	0.125	0	0	0.086956522	0	0.041666667
29_40	Ho	d_d	862.4	0.111404739	0.081632653	0	0	0	0	0.272727273	0	0	0.076923077	0	0.117647059
30_31	Ho	m_m	600.2	0.077982399	0.108108108	0	0	0	0.157894737	0.142857143	0	0	0.133333333	0	0.117647059
30_33	Ho	m_d	417.1	0.078130188	0.219512195	0	0	0	0.470588235	0.166666667	0	0	0.222222222	0	0.263157895
30_34	Ho	m_m	316.1	0.077971096	0.454545455	0	0	0	0.611111111	0.5	0	0	0.5	0.25	0.466666667
30_36	Ho	m_m	331.8	0.0861916	0.195121951	0	0	0	0.235294118	0.375	0	0	0.166666667	0	0.277777778
30_39	Ho	m_m	793.2	0.092461655	0.333333333	0	0.142857143	0	0.5625	0.333333333	0	0	0.384615385	0.666666667	0.25
30_40	Ho	m_d	810.6	0.105313115	0.125	0	0	0	0.117647059	0.181818182	0	0	0.105263158	0	0.1875
31_33	Ho	m_d	986.6	0.110440905	0.147058824	0.25	0	0	0.153846154	0.25	0.111111111	0.166666667	0.133333333	0	0.1875
31_34	Ho	m_m	824.4	0.107799909	0.057142857	0	0	0	0.117647059	0	0	0	0.066666667	0	0.0625
31_36	Ho	m_m	703.7	0.108561566	0.027027027	0	0	0	0	0.125	0	0	0.066666667	0	0
31_39	Ho	m_m	644.3	0.096618685	0	0	0	0	0	0	0	0	0	0	0
31_40	Ho	m_d	894.4	0.115850781	0.0625	0	0	0	0.125	0.1	0	0	0.066666667	0	0.076923077
33_34	Ho	m_d	192	0.031383884	0.15	0	0	0	0.375	0	0	0	0.105263158	0	0.222222222
33_36	Ho	m_d	369.2	0.055413199	0.093023256	0	0	0	0.4	0	0	0	0.105263158	0	0.095238095
33_39	Ho	m_d	948.7	0.08975265	0.095238095	0	0	0	0.285714286	0	0	0	0.125	0	0.086956522
33_40	Ho	d_d	804.6	0.092841863	0.131578947	0	0.2	0	0.2	0.25	0	0	0.105263158	0	0.1875
34_36	Ho	m_m	177.8	0.033180694	0.216216216	0	0	0.25	0.2	0.428571429	0	0	0.111111111	0	0.4
34_39	Ho	m_m	760	0.081121917	0.333333333	0	0	0.285714286	0.375	0.75	0	0	0.214285714	0.333333333	0.4375
34_40	Ho	m_d	644.8	0.083888341	0.078947368	0	0	0	0.066666667	0.090909091	0	0	0.052631579	0	0.133333333
36_39	Ho	m_m	583.2	0.06858583	0.25	0	0.285714286	0.2	0.4	0.285714286	0	0	0.133333333	0	0.411764706
36_40	Ho	m_d	501.5	0.069649793	0.166666667	0	0.333333333	0	0	0.166666667	0	0	0.176470588	0	0.2
39_40	Ho	m_d	336.4	0.054417386	0.078947368	0	0.285714286	0	0	0.1	0	0	0	0	0.176470588
41_44	We	m_m	413.9	0.081108216	0.219512195	0	0	0	0.5	0	0	0	0.266666667	0.285714286	0.166666667
41_46	We	m_d	531.2	0.09679159	0.166666667	0	0	0	0.277777778	0	0.25	0	0.153846154	0.111111111	0.230769231
41_47	We	m_m	505.5	0.08642869	0.351351351	0	0	0	0.5	0	0.75	1	0.375	0.4	0.333333333
41_48	We	m_d	535.2	0.084503258	0.097560976	0	0	0	0.111111111	0	0.222222222	0	0.055555556	0	0.1875
41_49	We	m_d	525.6	0.081288825	0.161290323	0	0	0	0.357142857	0	0	0	0.142857143	0	0.272727273
44_46	We	m_d	586.3	0.088499149	0.15	0	0	0	0.294117647	0.111111111	0	0	0.272727273	0.1	0.105263158
44_47	We	m_m	417.9	0.07186531	0.255813953	0	0.2	0	0.45	0.125	0	0	0.166666667	0.333333333	0.315789474
44_48	We	m_d	307.6	0.062735142	0.042553191	0	0	0	0.117647059	0	0	0	0	0	0.090909091
44_49	We	m_d	274.3	0.056422618	0.212121212	0	0.2	0	0.285714286	0.25	0	0	0.25	0	0.266666667
46_47	We	m_d	204.8	0.03055464	0.277777778	0	0.5	0	0.315789474	0.285714286	0.2	0	0.214285714	0.285714286	0.333333333
46_48	We	d_d	369.9	0.046405475	0.205882353	0	0	0	0.363636364	0.166666667	0.25	0	0.076923077	0.142857143	0.357142857
46_49	We	d_d	399.2	0.050135743	0.391304348	0	0.5	0	0.4	0.666666667	0	0	0.833333333	0.166666667	0.272727273
47_48	We	m_d	165.3	0.02183331	0.166666667	0	0	0	0.222222222	0.2	0.2	0	0.166666667	0	0.210526316
47_49	We	m_d	195.8	0.028097031	0.290322581	0	1	0	0.3125	0.285714286	0	0	0.2	0.333333333	0.384615385
48_49	We	d_d	36.4	0.009069203	0.060606061	0	0	0	0.1	0.166666667	0	0	0.071428571	0	0.0625
54_55	Sc	m_m	198	0.096650148	0.265306122	0	0	0	0.346153846	0.2	0.2	0	0.5	0.125	0.130434783
54_58	Sc	m_m	354.3	0.105611369	0.27027027	0	0.333333333	0	0.428571429	0.214285714	0	0.5	0.294117647	0.333333333	0.214285714
54_59	Sc	m_m	490.9	0.112186397	0.233333333	0	0	0	0.285714286	0.375	0	0.5	0.133333333	0.4	0.3
54_60	Sc	m_d	861	0.157210745	0.237288136	0	0	0	0.333333333	0.272727273	0.111111111	0	0.25	0.142857143	0.25
54_62	Sc	m_d	1015.6	0.17789879	0.25	0	0.333333333	0	0.357142857	0.230769231	0	0	0.235294118	0.142857143	0.3125
54_64	Sc	m_d	756.8	0.219494858	0.157894737	0	0	0	0.125	0.166666667	0	0	0.222222222	0	0.142857143
54_65	Sc	m_m	614.3	0.118277764	0.193548387	0	0	0	0.214285714	0.333333333	0	0.5	0.142857143	0.166666667	0.272727273
55_58	Sc	m_m	288.9	0.188444386	0.113207547	0	0	0	0.16	0.153846154	0	0	0.210526316	0	0.08
55_59	Sc	m_m	315.3	0.198190991	0.088888889	0	0	0	0.08	0.285714286	0	0	0.125	0	0.095238095
55_60	Sc	m_d	771.3	0.240573207	0.307692308	0	0.5	0.333333333	0.413793103	0.090909091	0.4	0.25	0.285714286	0.285714286	0.333333333
55_62	Sc	m_d	900.8	0.261290011	0.107142857	0	0	0	0.076923077	0.272727273	0.142857143	0	0.1	0.125	0.107142857
55_64	Sc	m_d	588.7	0.304007686	0.098039216	0	0	0	0.08	0.090909091	0.166666667	0	0.15	0.166666667	0.04
55_65	Sc	m_m	419.5	0.20468501	0.088888889	0	0	0	0.083333333	0.25	0	0	0.133333333	0	0.090909091
58_59	Sc	m_m	273.4	0.057793187	0.416666667	1	0	0	0.714285714	0.166666667	0	1	0.3	0.75	0.4
58_60	Sc	m_d	507.2	0.110983983	0.166666667	0	0	0	0.3	0.214285714	0	0	0.192307692	0.333333333	0.107142857
58_62	Sc	m_d	663.1	0.132692621	0.382352941	0	1	0	0.444444444	0.461538462	0	0	0.307692308	0.6	0.375
58_64	Sc	m_d	469.1	0.174986447	0.322580645	0.5	0	0	0.333333333	0.416666667	0	0.333333333	0.2	0.2	0.545454545
58_65	Sc	m_m	448	0.071973707	0.416666667	0.5	0.5	0	0.571428571	0.25	0	1	0.2	0.75	0.5
59_60	Sc	m_d	541.6	0.110639946	0.132075472	0	0	0	0.263157895	0.1	0	0	0.083333333	0.4	0.125
59_62	Sc	m_d	628	0.131263722	0.233333333	0	0	0	0.571428571	0.181818182	0	0	0.2	0.4	0.2
59_64	Sc	m_d	273.7	0.15794017	0.24	0.5	0	0	0.428571429	0.1	0	0.333333333	0.181818182	0.25	0.3
59_65	Sc	m_m	175.5	0.021532856	0.714285714	0.5	0	0	0.8	0.8	0	1	0.75	0.5	0.833333333
60_62	Sc	d_d	193.3	0.042442117	0.25862069	0	0	0	0.315789474	0.230769231	0.333333333	0.333333333	0.25	0.6	0.206896552
60_64	Sc	d_d	421.7	0.121106936	0.218181818	0	0	0	0.2	0.272727273	0.222222222	0.2	0.24	0.5	0.153846154
60_65	Sc	m_d	645.8	0.111476894	0.111111111	0	0	0	0.210526316	0.090909091	0	0	0.086956522	0.166666667	0.12
62_64	Sc	d_d	425.3	0.137922189	0.419354839	0	0	0	0.375	0.6	0.666666667	0.2	0.416666667	0.5	0.4
62_65	Sc	m_d	686.9	0.131516339	0.275862069	0	0.5	0	0.428571429	0.272727273	0	0	0.222222222	0.4	0.266666667
64_65	Sc	m_d	267.7	0.151015618	0.291666667	1	0	0	0.5	0.2	0	0.333333333	0.2	0.25	0.4
67_69	He	d_d	341.2	0.187327477	0.151515152	0	0	0	0.1	0.285714286	0	0	0.071428571	0	0.285714286
67_72	He	d_d	693	0.263306514	0.238095238	0	0	0	0.2	0.4	0	0	0.25	0	0.3
67_75	He	m_d	775.2	0.294925359	0.192307692	0	0	0	0.111111111	0.272727273	1	1	0.3	0	0.153846154
67_76	He	m_d	884	0.319968116	0.076923077	0	0	0	0	0.076923077	1	1	0.181818182	0	0
69_72	He	d_d	352.4	0.090997939	0.230769231	0	0.5	0	0.285714286	0.272727273	0	0	0.3	0	0.3
69_75	He	m_d	520.4	0.121776049	0.37037037	0	1	0	0.625	0.4	0	0	0.230769231	0.5	0.5
69_76	He	m_d	633.9	0.146818806	0.307692308	0	0	0	0.444444444	0.4	0	0	0.230769231	0.5	0.333333333
72_75	He	m_d	389.2	0.192426978	0.315789474	0	0.5	0	0.333333333	0.428571429	0	0	0.571428571	0	0.25
72_76	He	m_d	475.8	0.217469735	0.1	0	0	0	0.142857143	0.111111111	0	0	0.222222222	0	0
75_76	He	m_m	113.6	0.032155173	0.5	0	0	0	0.714285714	0.428571429	1	1	0.4	1	0.5
77_78	Ru	m_d	152.2	0.02331375	0.230769231	0.111111111	0	0	0.5	0.230769231	0	0.125	0.230769231	0	0.260869565
77_81	Ru	d_d	519.7	0.077931551	0.235294118	0.111111111	0	0	0.25	0.4	0	0.125	0.2	1	0.222222222
77_83	Ru	m_d	650.6	0.120107083	0.205128205	0	0	0	0.266666667	0.3	0	0	0.176470588	0	0.263157895
77_84	Ru	d_d	474.2	0.071241673	0.277777778	0.111111111	0	0	0.333333333	0.444444444	0	0.1	0.230769231	1	0.272727273
77_85	Ru	m_d	491.3	0.130399241	0.172413793	0	0	0	0.291666667	0.2	0	0	0.173913043	0	0.214285714
78_81	Ru	m_d	369.2	0.06746576	0.230769231	0	0	0	0.285714286	0.4	0	0	0.5	0	0.133333333
78_83	Ru	m_m	498.8	0.111411971	0.121212121	0	0	0	0.125	0.181818182	0	0	0.076923077	0.333333333	0.117647059
78_84	Ru	m_d	334.3	0.061215553	0.24137931	0	0	0	0.375	0.3	0.333333333	0.2	0.428571429	0	0.210526316
78_85	Ru	m_m	458.3	0.127403344	0.137254902	0	0	0	0.2	0.090909091	0.2	0.333333333	0.105263158	0.142857143	0.16
81_83	Ru	m_d	169.8	0.119282678	0.148148148	0	0	0	0.083333333	0.375	0	0	0.066666667	0	0.333333333
81_84	Ru	d_d	231.4	0.063205593	0.428571429	1	0	0	0.5	0.571428571	0.333333333	0.5	0.5	1	0.333333333
81_85	Ru	m_d	621	0.160551742	0.083333333	0	0	0	0.086956522	0.25	0	0	0.095238095	0	0.1
83_84	Ru	m_d	233	0.057799653	0.25	0	0	0	0.25	0.428571429	0	0	0.166666667	0	0.384615385
83_85	Ru	m_m	628.5	0.148003042	0.266666667	0	0	0	0.307692308	0.285714286	0.2	0.5	0.315789474	0.142857143	0.263157895
84_85	Ru	m_d	403	0.133896522	0.142857143	0	0	0	0.125	0.285714286	0.142857143	0.2	0.166666667	0	0.166666667
91_92	Th	m_m	230.4	0.05689583	0.666666667	0	0.166666667	0	0.933333333	0.428571429	1	1	0.611111111	0.4	1
91_93	Th	m_d	234	0.057658929	0.205882353	0	0	0	0.266666667	0.2	0.333333333	1	0.166666667	0.2	0.272727273
91_97	Th	m_d	947.7	0.166513243	0.162162162	0	0	0	0.25	0.222222222	0	0	0.235294118	0	0.142857143
91_98	Th	m_d	476.4	0.388896857	0.128205128	0	0	0	0.2	0.125	0.2	0	0.111111111	0.166666667	0.133333333
92_93	Th	m_d	7.1	0.000559728	0.303030303	0	0	0	0.285714286	0.454545455	0.333333333	1	0.263157895	0.666666667	0.272727273
92_97	Th	m_d	718	0.113489734	0.216216216	0	0	0	0.266666667	0.363636364	0	0	0.333333333	0	0.142857143
92_98	Th	m_d	565	0.336965521	0.179487179	0	0	0	0.214285714	0.3	0.2	0	0.210526316	0.2	0.133333333
93_97	Th	d_d	715	0.112389887	0.333333333	0	0	0	0.285714286	0.545454545	0	0	0.454545455	0	0.333333333
93_98	Th	d_d	572.1	0.335884984	0.275862069	0	0	0	0.75	0.363636364	0	0	0.5	0.25	0.133333333
97_98	Th	d_d	1107.4	0.308811075	0.3	0	0	0	0.333333333	0.555555556	0.166666667	0.125	0.5	0	0.266666667
