# Supplementary material for: Effectiveness of corridors varies among phytosociological plant groups and dispersal syndromes
Source: PLoS One. 2018 Jul 11;13(7):e0199980. doi: 10.1371/journal.pone.0199980 (PMC6040708; doi:10.1371/journal.pone.0199980)
Supplement: S2 File — (CSV) [file pone.0199980.s007.csv]

ID	1	3	5	6	8	12	15	17	18	20	21	22	29	30	31	33	34	36	39	40	41	44	46	47	48	49	54	55	58	59	60	62	64	65	67	69	72	75	76	77	78	81	83	84	85	91	92	93	97
Achillea millefolium agg.	0	0	0	0	0	0	0	+	0	2a	+	+	0	1	0	0	2a	0	2a	0	2m	1	0	1	0	0	r	2m	0	0	0	0	0	0	0	0	0	0	0	0	0	0	1	0	2m	1	1	0	0
Aegopodium podagraria	0	+	0	0	0	0	1	+	0	0	0	0	0	0	0	0	0	0	0	0	+	0	0	0	0	0	0	0	1	0	0	+	+	0	0	0	2m	0	0	0	0	0	0	0	1	0	0	0	0
Aesculus hippocastanum	0	0	0	0	0	0	0	0	0	0	0	0	0	0	0	0	0	0	0	0	0	0	0	0	0	0	0	0	0	0	0	0	0	0	1	0	0	0	0	0	0	0	0	0	0	0	0	0	0
Agrostis capillaris	0	1	0	0	0	0	0	0	2b	2a	0	0	0	1	0	2m	2a	2a	2m	0	0	2a	0	0	0	0	0	0	0	0	2m	0	0	0	0	0	0	0	0	0	0	0	0	0	2a	0	0	0	0
Agrostis gigantea	0	0	0	0	0	0	0	0	0	0	1	2m	1	0	0	0	0	+	0	0	0	0	0	0	0	0	0	1	0	0	0	0	0	0	0	0	0	0	0	0	0	0	0	0	0	0	0	0	0
Agrostis stolonifera	2m	2m	1	2a	0	0	0	0	0	0	0	0	0	0	0	+	0	0	0	0	1	0	1	1	2b	0	0	0	0	0	0	0	0	0	0	0	0	0	0	0	0	0	0	0	1	1	1	0	0
Alliaria petiolata	0	0	1	0	0	0	0	0	0	0	0	0	0	0	0	0	0	0	0	0	0	0	0	0	0	0	0	0	r	0	0	0	0	0	1	1	2m	0	0	0	1	1	0	0	0	0	0	0	+
Alopecurus pratensis	0	1	2a	2a	0	0	0	1	0	0	0	0	0	0	3	0	0	0	0	0	0	0	1	0	2a	0	0	2a	2a	2b	2b	0	2a	2b	1	0	0	0	0	3	3	3	2a	2a	1	0	0	0	0
Anemone nemorosa	0	0	0	0	0	0	0	0	0	0	0	0	0	0	0	0	0	0	0	0	0	0	0	0	0	0	0	0	0	0	1	0	0	0	0	0	0	0	0	0	0	0	0	0	0	0	0	0	0
Angelica sylvestris	0	0	1	+	0	0	0	0	0	0	0	1	0	0	0	0	0	0	0	0	0	0	0	0	0	0	0	0	0	0	0	0	0	0	0	0	0	0	0	0	0	0	0	0	0	0	0	0	r
Anthoxanthum odoratum	0	0	0	0	0	0	0	0	0	0	0	0	1	0	0	0	0	0	0	0	0	+	0	0	0	0	0	0	0	0	0	0	0	0	0	0	0	0	0	0	0	0	0	0	0	0	0	0	0
Anthriscus sylvestris subsp. sylvestris	0	0	1	0	0	r	0	+	0	0	+	1	0	1	1	0	0	0	0	0	1	r	+	2b	0	+	0	0	0	0	0	0	0	0	0	1	0	+	2a	0	+	0	0	0	0	1	+	+	0
Arenaria serpyllifolia subsp. serpyllifolia	0	0	0	0	0	0	0	0	0	0	0	0	0	0	0	0	0	0	1	0	0	0	0	0	0	0	0	0	0	0	0	0	0	0	0	0	0	0	0	0	0	0	0	0	0	0	0	0	0
Arrhenatherum elatius	+	2a	2b	0	0	2b	+	2b	2b	1	0	1	1	2b	0	1	1	2b	1	0	+	2m	2b	2a	0	4	2b	2b	2a	3	2a	2a	2a	2a	0	1	3	4	5	2a	2a	2a	0	2b	2b	3	2b	2b	1
Artemisia vulgaris	0	0	0	0	0	+	0	2a	0	0	0	+	0	+	0	0	1	1	0	0	0	r	0	0	0	0	0	0	0	0	0	0	0	0	0	0	0	0	0	0	2a	0	0	0	0	0	0	0	0
Athyrium filix-femina	0	0	0	0	0	0	0	0	0	0	0	0	0	0	0	0	0	0	0	1	0	0	0	0	0	0	0	0	0	0	0	0	0	0	0	0	0	0	0	0	0	0	0	0	0	0	0	0	0
Bromus hordeaceus subsp. hordeaceus	0	0	0	0	0	0	0	0	0	1	0	0	0	1	0	0	0	0	1	0	+	+	0	0	0	0	1	1	0	0	0	0	0	0	0	0	0	0	0	0	0	0	0	0	0	1	0	0	0
Bromus inermis	0	0	0	0	0	0	0	0	0	0	0	0	0	0	0	0	0	0	0	0	0	0	0	0	0	0	0	0	0	1	0	0	0	1	0	0	0	0	0	0	0	0	0	0	0	0	0	0	0
Bromus racemosus	0	0	0	0	0	0	0	0	0	0	0	0	0	0	0	0	0	0	0	0	0	0	0	0	1	0	0	0	0	0	0	0	0	0	0	0	0	0	0	0	0	0	0	0	0	0	0	0	0
Bromus sterilis	0	0	0	0	0	0	0	1	0	0	0	0	0	0	0	1	0	0	0	0	0	0	0	0	0	0	1	0	2m	0	0	1	0	0	0	+	1	+	0	0	0	0	0	0	0	+	0	0	0
Callitriche palustris agg.	0	2b	1	0	0	0	0	0	0	0	0	0	0	0	0	0	0	0	0	0	0	0	0	0	0	0	0	0	0	0	0	0	0	0	0	0	0	0	0	1	0	0	0	0	0	0	0	0	0
Calystegia sepium	0	+	+	1	0	0	0	0	0	0	0	0	0	0	0	0	0	0	0	0	0	0	0	0	0	0	+	0	+	0	0	1	2a	0	0	0	0	0	0	1	0	+	+	1	0	0	0	2a	2b
Cardamine hirsuta	0	0	2m	0	0	1	0	0	0	0	0	0	0	0	0	0	0	0	0	0	1	0	0	0	0	0	r	0	0	0	0	0	0	0	0	0	0	0	0	0	0	0	0	0	0	0	0	0	0
Cardamine pratensis	0	0	1	0	0	0	0	0	0	0	0	0	+	0	0	0	0	0	0	0	0	0	+	0	1	0	0	1	0	0	1	1	1	0	0	0	0	0	0	0	0	0	0	0	r	0	0	0	0
Carex acuta (Syn. gracilis)	0	0	0	0	0	0	0	0	0	0	0	0	0	0	1	1	0	0	0	0	0	0	0	0	0	0	0	0	0	0	0	0	0	0	0	0	0	0	0	0	0	0	0	0	0	0	0	0	0
Carex hirta	0	0	1	0	0	0	0	0	0	0	0	0	0	0	0	0	0	0	0	0	0	0	0	0	0	0	0	r	0	0	+	0	0	0	0	0	0	0	0	0	0	0	0	0	0	0	0	0	0
Carex vulpina agg.	0	0	0	0	0	0	0	0	0	0	0	0	0	0	0	0	0	0	0	0	0	0	0	0	0	0	0	0	0	0	0	0	0	0	0	0	0	0	0	0	0	0	0	0	0	0	0	0	0
Centaurea jacea s.l.	0	0	0	0	0	0	0	0	0	0	0	0	0	0	0	0	0	0	0	0	0	0	0	0	0	0	0	r	0	0	1	0	0	0	0	0	0	0	0	0	0	0	0	0	0	0	0	0	0
Cerastium holosteoides	0	r	0	1	+	0	0	+	0	1	0	0	0	0	0	0	0	0	0	0	0	0	0	0	0	0	0	+	0	0	+	0	0	0	0	0	0	0	0	0	0	0	0	0	+	+	1	0	0
Chaerophyllum temulum	r	0	1	0	0	0	0	1	0	0	0	0	0	0	0	0	0	0	0	0	0	0	0	0	0	0	0	0	0	0	0	0	0	0	0	0	0	0	0	0	0	0	0	0	0	0	0	0	0
Chelidonium majus	0	0	0	0	0	0	0	0	0	0	0	0	0	0	0	0	0	0	0	1	0	0	0	0	0	0	0	0	0	0	0	0	0	0	0	0	0	0	0	0	0	0	0	0	0	0	0	0	0
Cirsium arvense	2a	0	1	2a	2b	1	1	1	0	1	1	0	0	0	0	0	0	0	0	0	0	+	2a	0	0	2a	0	0	2a	0	1	0	0	0	0	0	0	0	0	1	1	+	0	0	0	0	1	1	+
Convolvulus arvensis	0	0	0	0	0	0	0	0	0	0	0	0	0	0	0	0	0	0	0	0	0	0	0	0	0	0	1	0	0	0	1	0	0	0	0	1	0	1	1	0	0	0	0	0	0	+	+	0	0
Crepis capillaris	0	0	0	0	0	0	0	0	0	0	0	0	0	0	0	0	0	0	0	1	0	0	0	0	0	0	0	0	0	0	0	0	0	0	0	0	0	0	0	0	0	0	0	0	0	0	0	0	0
Cynosurus cristatus	0	0	0	0	0	0	0	0	0	0	0	0	0	0	0	0	0	0	0	0	0	0	0	0	0	0	0	1	0	0	0	0	0	0	0	0	0	0	0	0	0	0	0	0	0	0	0	0	0
Dactylis glomerata	2a	2a	2b	2a	0	2a	0	2a	2a	2b	2a	2m	0	+	0	2a	2b	2b	1	0	2b	1	2b	2b	+	2b	1	0	1	2a	1	1	2a	1	4	2b	1	2a	0	1	1	0	3	1	0	2a	2a	1	1
Dipsacus pilosus	0	0	0	0	0	0	0	0	0	0	0	0	0	0	0	0	0	0	0	0	0	0	0	0	0	0	0	0	0	0	0	0	0	0	0	1	0	0	0	0	0	0	0	0	0	0	0	0	0
Elymus repens	2a	0	0	2a	5	1	1	1	2a	2a	2b	2m	2a	1	0	0	1	1	2b	1	0	0	2a	2a	0	2m	2a	1	0	2a	0	2a	0	1	1	1	1	2a	0	1	2b	0	0	1	0	2a	1	+	+
Epilobium ciliatum	0	r	0	0	0	0	0	0	0	0	0	0	0	0	0	0	0	0	0	1	0	0	0	0	0	0	0	0	0	0	0	0	0	0	r	0	0	0	0	1	0	0	0	0	0	0	0	0	0
Epilobium parviflorum	0	1	+	0	0	0	0	0	0	0	0	0	0	0	0	0	0	0	0	0	0	0	0	0	r	0	0	0	0	0	0	0	0	0	0	0	0	0	0	0	0	0	0	0	0	0	0	0	0
Epilobium tetragonum subsp. lamyi	0	1	0	0	0	0	0	0	0	0	0	0	0	0	0	0	0	0	0	0	0	0	0	0	0	0	0	0	0	0	0	0	0	0	0	0	0	0	0	0	0	0	0	0	0	0	0	0	0
Equisetum arvense	1	0	0	+	1	0	0	0	0	0	0	0	1	0	0	r	0	0	0	0	0	0	0	0	1	0	1	2m	0	0	1	0	2a	0	0	0	0	1	0	1	0	0	1	1	+	0	0	0	0
Erodium cicutarium	0	0	0	0	0	0	0	0	0	0	0	0	0	0	0	0	0	0	1	0	0	0	0	0	0	0	0	0	0	0	0	0	0	0	0	0	0	0	0	0	0	0	0	0	0	0	0	0	0
Erophila verna s.l.	0	0	0	0	0	0	0	0	0	0	0	0	0	0	0	0	0	0	0	0	0	0	0	0	0	0	0	1	0	0	0	0	0	0	0	0	0	0	0	0	0	0	0	0	0	0	0	0	0
Eupatorium cannabinum	0	0	1	0	0	+	+	1	0	0	0	0	0	0	0	0	0	0	0	0	0	0	0	0	0	0	0	0	0	0	0	1	0	0	0	0	0	0	0	0	0	0	0	0	0	0	0	+	0
Fallopia convolvulus	0	0	0	0	0	0	0	+	0	r	0	0	0	0	0	0	0	1	1	1	0	0	0	0	0	0	0	0	0	0	0	0	0	0	0	0	0	0	0	0	0	0	0	0	0	0	0	0	0
Festuca arundinacea	0	+	0	0	0	0	0	0	0	0	0	0	0	0	0	0	0	0	0	0	2a	0	0	+	2a	0	0	0	0	0	0	0	0	0	0	0	0	0	0	0	0	0	0	0	1	0	0	0	0
Festuca pratensis	2m	0	1	0	0	0	0	0	0	0	0	0	0	0	0	0	0	0	0	0	0	0	0	2a	0	0	2b	1	1	0	0	0	0	0	0	0	0	1	2a	0	0	0	2a	0	0	1	2a	0	+
Festuca rubra (s.str.)	1	2m	2m	0	0	0	0	2m	0	2a	2a	0	2a	2a	0	2m	0	2m	2m	0	2a	2b	1	2m	0	2m	2a	2a	0	0	1	0	0	0	0	1	0	0	0	0	0	0	2m	0	2m	1	2a	0	1
Filipendula ulmaria	0	2a	0	0	0	0	0	+	0	0	0	0	1	0	1	2a	0	0	0	0	0	0	0	0	2a	0	0	0	0	0	1	3	2a	0	0	0	0	0	0	0	r	0	0	2a	1	0	0	0	2a
Galeopsis bifida et tetrahit	0	0	0	0	0	+	0	1	2a	0	+	+	0	0	0	0	0	0	0	0	0	+	0	0	0	0	0	0	0	0	0	0	0	0	+	0	0	0	0	0	0	0	0	0	0	0	0	2b	+
Galeopsis tetrahit	0	+	0	1	0	0	0	0	0	0	0	0	0	0	0	0	0	0	0	0	0	0	2a	0	0	0	0	0	0	0	0	0	0	0	0	+	0	0	0	0	1	0	0	0	0	0	0	0	0
Galium aparine	1	0	1	1	0	2a	1	+	+	0	1	1	0	0	1	0	0	1	0	0	0	0	1	0	0	+	0	0	1	0	+	1	+	0	1	0	1	r	0	0	1	+	0	1	0	0	+	1	1
Galium mollugo agg.	0	0	0	0	0	+	0	0	0	1	0	0	0	0	0	0	+	0	0	0	0	+	0	+	0	0	0	0	0	0	0	0	+	0	0	0	0	0	0	0	0	0	0	0	0	0	0	0	0
Galium palustre s.l.	0	+	0	0	0	0	0	0	0	0	0	0	2a	0	0	0	0	0	0	0	0	0	0	0	0	0	0	0	0	0	1	0	0	0	0	0	0	0	0	0	0	0	0	0	0	0	0	0	0
Geranium dissectum	0	0	1	r	0	0	0	0	0	0	0	0	0	0	0	0	0	0	0	0	0	0	0	0	0	0	1	0	0	0	0	0	0	0	0	0	0	0	0	0	0	0	0	0	0	0	0	0	0
Geranium molle	0	0	0	0	0	0	0	0	0	0	0	0	0	0	0	0	0	0	0	0	1	0	0	0	0	0	0	0	0	0	0	0	0	0	0	0	0	0	0	0	0	0	0	0	0	0	0	0	0
Geranium pusillum	0	0	0	0	0	0	0	0	0	0	0	0	0	0	0	0	0	0	0	0	0	0	0	0	1	0	0	0	0	0	0	0	0	0	0	0	0	0	0	0	0	0	0	0	+	0	0	0	0
Geranium robertianum	0	0	0	0	0	0	0	0	0	0	0	0	0	0	0	0	0	+	0	+	0	0	0	0	0	0	0	0	0	0	0	0	1	0	0	0	0	0	0	0	0	0	0	0	0	0	0	0	0
Geum urbanum	+	+	0	0	0	0	0	0	0	0	0	0	0	0	0	0	0	0	0	0	0	0	0	0	0	0	0	0	0	0	0	0	0	0	0	1	0	0	0	0	0	0	0	0	0	0	0	0	0
Glechoma hederacea	0	1	1	+	0	+	+	0	0	0	0	0	1	0	0	1	0	0	0	1	0	1	0	1	0	0	0	0	1	0	0	2m	1	+	2b	1	0	0	0	+	0	+	+	+	1	0	0	0	+
Glyceria fluitans	0	3	2a	1	0	0	0	0	0	0	0	0	0	0	0	0	0	0	0	0	0	0	0	0	2a	0	0	0	0	0	0	0	0	0	0	0	0	0	0	0	0	0	0	0	0	0	0	0	0
Heracleum sphondylium subsp. sphondylium	0	1	1	0	0	1	0	+	0	+	0	0	0	0	+	0	0	0	0	0	0	0	+	0	0	0	r	0	1	r	+	+	0	0	0	+	0	+	1	0	1	0	0	0	+	1	1	r	0
Hieracium laevigatum	0	0	0	0	0	0	0	0	0	1	0	0	0	0	0	0	0	0	0	0	0	0	0	0	0	0	0	0	0	0	0	0	0	0	0	0	0	0	0	0	0	0	0	0	0	0	0	0	0
Holcus lanatus	1	2a	2a	2a	1	+	2a	2a	1	2a	0	2m	0	+	0	3	0	0	0	3	2a	1	0	1	2b	0	1	2a	0	0	2a	1	0	0	2a	0	0	0	0	1	0	0	1	0	1	0	0	0	1
Holcus mollis	1	0	0	0	0	0	0	1	2b	1	1	0	0	0	0	0	0	2a	0	1	0	0	0	0	0	1	0	0	0	0	1	0	0	0	0	0	0	0	0	0	0	0	0	0	0	0	0	0	0
Humulus lupulus	0	0	0	0	0	0	0	r	1	0	0	0	0	1	0	0	0	0	0	0	0	0	0	0	0	0	0	0	0	0	0	0	0	0	0	0	0	0	0	0	0	0	0	0	0	0	0	0	0
Hypericum perforatum	0	0	0	0	0	0	0	0	0	0	0	0	0	0	0	0	1	1	1	0	0	0	0	0	0	0	+	0	0	0	1	0	0	0	0	0	0	0	0	0	0	0	0	0	0	0	0	r	0
Iris pseudacorus	0	0	0	0	0	0	0	0	0	0	0	0	0	0	0	+	0	0	0	0	0	0	0	0	0	0	0	0	0	0	0	+	0	0	0	0	0	0	0	1	r	0	0	0	0	0	0	0	0
Juncus acutiflorus	0	+	0	0	0	0	0	0	0	0	0	0	1	0	1	0	0	0	0	0	0	0	0	0	+	0	0	0	0	0	0	0	0	0	0	0	0	0	0	0	0	0	0	0	0	0	0	0	0
Juncus articulatus	0	0	0	0	0	0	0	0	0	0	0	0	0	0	0	0	0	0	0	0	0	0	0	0	0	0	0	0	0	0	1	0	0	0	0	0	0	0	0	0	0	0	0	0	0	0	0	0	0
Juncus inflexus	0	0	0	0	0	0	0	0	0	0	0	0	1	0	0	0	0	0	0	0	0	0	0	0	0	0	0	0	0	0	0	0	0	0	0	0	0	0	0	0	0	0	0	0	0	0	0	0	0
Lamium album	0	+	0	0	0	0	0	0	0	0	0	0	0	0	0	0	0	0	0	0	+	0	0	0	0	0	0	0	0	0	0	0	0	0	0	1	0	2b	1	0	2a	0	+	0	0	0	+	1	0
Lapsana communis	1	+	+	0	+	0	+	0	0	0	0	0	0	0	0	0	0	0	0	1	0	0	0	0	0	0	0	+	r	0	0	+	0	0	+	0	0	0	0	0	0	0	0	0	0	0	0	0	0
Lathyrus pratensis	1	0	0	0	0	0	0	0	0	0	0	0	0	0	0	0	0	0	0	0	0	0	+	0	+	0	0	1	0	0	+	0	0	0	0	1	0	0	0	1	0	0	0	0	r	0	0	0	0
Leontodon autumnalis subsp. autumnalis	0	0	0	0	0	0	0	0	0	0	0	0	0	0	0	0	0	0	0	0	0	0	0	0	0	0	0	0	0	0	0	0	0	0	0	0	0	0	0	0	0	0	0	0	1	0	0	0	0
Lolium perenne	2m	0	0	0	0	0	0	0	0	1	0	0	0	2b	0	0	2a	0	0	0	2a	0	0	0	0	0	1	0	0	0	0	0	0	0	0	0	0	0	0	0	0	0	2a	0	0	2m	2a	0	0
Lonicera periclymenum	0	0	0	0	0	0	0	0	0	0	0	0	0	0	0	0	0	1	0	0	0	0	0	0	0	0	0	0	0	0	0	0	0	0	0	0	0	0	0	0	0	0	0	0	0	0	0	0	0
Lotus corniculatus	0	0	0	0	0	0	0	0	0	0	0	0	0	0	0	0	0	0	0	0	0	0	0	0	0	0	0	1	0	0	0	0	0	0	0	0	0	0	0	0	0	0	0	0	0	0	0	0	0
Lotus pedunculatus (Syn. uliginosus)	0	0	2m	0	0	0	0	0	0	0	0	0	1	0	0	0	0	0	0	0	0	0	0	0	0	0	0	0	0	0	1	0	0	0	0	0	0	0	0	0	0	0	0	0	0	0	0	0	0
Luzula campestris	0	0	0	0	0	0	0	0	0	0	0	0	0	0	0	0	1	0	0	0	0	0	0	0	0	0	0	0	0	0	0	0	0	0	0	0	0	0	0	0	0	0	0	0	1	0	0	0	0
Lycopus europaeus subsp. europaeus	0	1	0	0	0	0	0	0	0	0	0	0	+	0	0	0	0	0	0	0	0	0	0	0	0	0	0	0	0	0	0	0	0	0	0	0	0	0	0	0	0	0	0	0	0	0	0	0	0
Lysimachia vulgaris	+	0	+	0	0	0	0	2a	0	0	0	0	2a	0	1	0	0	0	0	0	0	0	0	0	1	0	0	0	0	0	0	0	0	0	0	0	0	0	0	0	0	0	0	0	0	0	0	0	0
Lythrum salicaria	0	0	0	0	0	0	0	0	0	0	0	0	0	0	+	0	0	0	0	0	0	0	0	0	0	0	0	0	0	0	1	1	0	0	0	0	0	0	0	0	0	1	0	1	0	0	0	0	0
Medicago lupulina	0	0	0	0	0	0	0	0	0	0	0	0	0	0	0	0	0	0	0	0	0	0	0	0	0	0	0	1	0	0	+	0	0	0	0	0	0	0	0	0	0	0	0	0	1	0	0	0	0
Mentha aquatica	0	0	1	0	0	0	0	0	0	0	0	0	0	0	0	0	0	0	0	0	0	0	0	0	0	0	0	0	0	0	0	0	0	0	0	0	0	0	0	0	0	0	0	0	0	0	0	0	0
Myosotis arvensis	0	0	0	0	r	0	0	+	0	1	0	1	0	0	0	0	0	0	0	r	0	0	0	0	0	0	0	0	0	0	0	0	0	0	0	0	0	0	0	0	0	0	0	0	0	0	+	0	0
Myosotis scorpioides	0	+	1	0	0	0	0	0	0	0	0	0	0	0	0	0	0	0	0	0	0	0	0	0	0	0	0	0	0	0	0	0	0	0	0	0	0	0	0	1	0	0	0	0	0	0	0	0	0
Persicaria dubia (Syn. Polygonum mite)	0	0	1	0	0	0	0	0	0	0	0	0	0	0	0	0	0	0	0	0	0	0	0	0	0	0	0	0	0	0	0	0	0	0	0	0	0	0	0	0	0	0	0	0	0	0	0	0	0
Persicaria maculosa (Syn. Polygonum persicaria)	0	0	0	0	0	0	0	0	0	0	0	0	0	0	0	1	0	0	0	1	0	0	0	0	0	0	0	0	0	0	0	0	0	0	0	0	0	0	0	0	0	0	0	0	0	0	0	0	0
Phalaris arundinacea	0	0	0	0	0	0	0	0	0	0	0	0	0	0	3	0	0	0	0	0	0	0	0	0	2b	0	0	0	+	2a	0	0	1	2b	0	0	0	0	0	3	0	5	0	3	0	0	0	0	3
Phleum pratense	1	0	1	0	0	0	0	0	0	1	0	0	0	0	0	0	0	0	0	0	0	0	0	2m	+	0	2a	1	2a	0	1	0	0	0	0	0	0	0	0	2a	0	0	1	0	1	+	1	0	0
Pimpinella saxifraga	0	0	0	0	0	0	0	0	0	0	0	0	0	0	0	0	0	0	0	0	0	0	0	0	0	0	0	+	0	0	0	0	0	0	0	0	0	0	0	0	0	0	0	0	1	0	0	0	0
Plantago lanceolata	0	0	0	0	0	0	0	0	0	1	0	0	0	1	0	0	2a	0	2m	0	1	1	0	0	0	0	1	1	0	0	1	0	0	0	0	0	0	0	0	0	0	0	0	0	2m	+	+	0	0
Plantago major subsp. major	0	0	0	0	0	0	0	0	0	0	0	0	0	1	0	0	0	0	0	0	0	0	0	0	0	0	0	0	0	0	0	0	0	0	0	0	0	0	0	0	0	0	0	0	0	+	1	0	0
Poa annua	1	0	0	0	0	0	0	0	0	0	0	0	0	0	0	0	0	0	0	0	0	0	0	0	0	0	0	0	0	0	0	0	0	0	0	0	0	0	0	0	0	0	0	0	0	0	0	0	0
Poa humilis (pratensis agg., Syn. P. irrigata/subcaerulea)	0	0	0	0	0	0	0	0	0	0	0	0	0	0	0	0	1	0	2a	0	0	0	0	0	0	0	0	0	0	0	0	0	0	0	0	0	0	0	0	0	0	0	0	0	0	0	0	0	0
Poa nemoralis	0	0	0	0	0	0	0	0	1	0	0	0	0	0	0	0	0	0	0	0	0	0	0	0	0	0	0	0	0	0	0	0	0	0	0	0	0	0	0	0	0	0	0	0	0	0	0	0	0
Poa palustris	0	0	0	0	0	0	0	0	0	0	0	+	0	0	0	0	0	0	0	0	0	0	0	0	0	0	0	0	1	2m	0	0	0	0	0	0	0	0	0	0	0	0	0	0	0	0	0	0	0
Poa pratensis	0	0	0	0	0	0	0	1	0	2a	2m	0	0	2b	0	1	2a	0	0	0	2b	0	0	1	0	1	0	0	0	0	0	0	0	0	0	0	0	0	0	0	0	0	2a	0	2m	0	0	0	0
Poa trivialis	2m	1	2m	2m	+	2m	2a	0	0	0	0	1	0	1	r	1	1	0	0	2b	0	0	2m	2m	2m	0	1	0	2m	1	1	2m	0	1	2a	0	0	0	0	2m	1	0	0	0	1	2b	2a	0	0
Potentilla erecta	0	0	0	0	0	0	0	0	0	0	0	0	0	0	0	0	0	0	0	0	0	0	0	0	0	0	0	0	0	0	0	0	0	0	0	0	0	1	0	0	0	0	0	0	0	0	0	0	0
Potentilla reptans	0	0	0	0	0	0	0	0	0	0	0	0	0	0	0	0	0	0	0	0	0	0	0	0	0	0	1	2m	0	0	+	0	0	0	0	0	0	0	0	0	0	0	0	0	0	0	0	0	0
Primula elatior	0	0	0	0	0	0	0	0	0	0	0	0	0	0	0	0	0	0	0	0	0	0	0	0	0	0	0	0	0	0	0	0	0	0	0	0	0	0	0	0	0	0	0	1	0	0	0	0	0
Quercus robur	0	0	0	0	0	0	0	0	0	0	0	0	0	0	0	0	0	1	0	0	0	r	0	0	0	0	0	0	0	0	0	0	0	0	0	0	0	0	0	0	0	0	0	0	0	0	0	0	0
Ranunculus acris	0	0	0	0	0	0	0	0	0	0	0	0	0	0	0	+	0	0	0	0	0	0	0	+	0	0	0	1	0	0	r	0	0	0	0	0	0	0	1	0	0	0	0	0	1	0	0	0	0
Ranunculus ficaria subsp. bulbilifer (Syn. Ficaria verna bulbifera)	0	1	1	1	0	2m	0	0	0	0	0	0	0	0	0	1	0	0	0	0	0	0	2a	0	0	0	0	0	2m	2m	r	2a	2m	1	0	0	+	0	0	2m	0	2a	0	2m	0	0	0	0	1
Ranunculus repens	1	+	1	0	1	0	1	+	0	+	0	+	0	0	0	1	0	0	0	0	1	0	0	1	0	0	0	2a	0	0	1	0	0	0	+	0	0	1	1	0	0	0	1	0	1	2a	1	1	0
Rubus caesius	0	0	0	0	0	0	0	0	0	0	0	0	0	0	0	0	0	0	0	0	0	0	0	0	0	0	0	0	0	0	r	0	0	0	0	0	0	0	0	0	0	1	0	0	0	0	0	2a	2a
Rubus fruticosus agg.	1	r	0	0	0	0	0	1	1	0	2b	4	2b	+	0	0	1	2a	0	+	0	0	0	0	0	0	r	0	0	0	1	2a	2b	0	0	1	0	0	0	0	r	0	0	0	0	0	0	r	0
Rumex acetosa	1	0	1	0	0	0	0	+	0	1	0	0	1	0	0	0	0	0	0	0	1	1	1	1	0	0	0	1	0	0	0	0	0	0	0	0	0	0	0	0	0	0	0	0	1	0	0	0	0
Rumex acetosella s.l.	0	0	0	0	0	0	0	0	+	1	0	0	0	0	0	0	1	+	1	0	0	2a	0	0	0	0	0	0	0	0	0	0	0	0	0	0	0	0	0	0	0	0	0	0	0	0	0	0	0
Rumex conglomeratus	0	0	1	0	0	0	0	0	0	0	0	0	+	0	0	0	0	0	0	0	0	0	0	0	1	0	0	0	0	0	0	0	0	0	0	0	0	0	0	1	0	0	0	0	0	0	0	0	0
Rumex obtusifolius s.l.	r	0	0	0	1	r	0	0	0	r	0	1	0	0	0	0	0	0	0	0	0	0	0	1	0	0	0	0	0	0	0	0	0	0	0	+	0	0	+	0	0	0	2a	0	0	0	0	0	0
Silene dioica	0	0	0	0	0	0	0	0	0	0	0	0	1	+	0	0	0	1	0	0	0	0	0	0	0	0	0	0	0	0	0	0	0	0	0	0	0	0	0	0	0	0	0	0	0	0	0	0	0
Sonchus asper	0	0	+	0	0	0	0	1	0	0	0	0	0	0	0	0	0	0	0	0	0	0	0	0	0	0	0	0	0	0	0	0	0	0	0	0	0	0	0	0	0	0	0	0	0	0	0	0	0
Stachys sylvatica	0	0	0	0	0	0	0	0	0	0	0	0	0	0	0	0	0	0	0	0	0	0	0	0	0	0	0	0	0	0	0	0	0	0	1	0	0	0	0	0	0	+	0	0	0	0	0	0	0
Stellaria graminea	0	+	0	0	0	0	0	0	0	+	0	0	0	0	0	0	0	0	0	0	0	1	0	1	0	0	0	1	0	0	1	0	0	0	0	0	0	0	0	0	0	0	0	0	2m	0	0	0	0
Stellaria holostea	2m	1	1	1	0	0	0	0	0	0	0	0	0	0	0	0	0	0	0	0	0	0	0	0	0	0	0	0	0	0	1	1	0	0	0	0	0	0	0	0	0	0	0	0	0	0	0	0	0
Stellaria palustris (Syn. S. glauca)	0	0	0	0	0	0	0	0	0	0	0	0	1	0	0	0	0	0	0	0	0	0	0	0	0	0	0	0	0	0	0	0	0	0	0	0	0	0	0	0	0	0	0	0	0	0	0	0	0
Tanacetum vulgare	0	0	0	0	0	0	0	+	0	0	0	0	0	1	0	0	1	0	3	0	0	2a	0	0	0	+	0	0	0	0	0	0	0	0	0	0	0	0	0	0	0	0	0	0	0	0	0	0	0
Taraxacum officinale agg.	+	0	+	0	+	0	r	0	0	+	0	0	0	1	r	r	1	0	0	0	+	0	0	+	0	0	2a	1	0	0	0	0	0	0	0	0	0	0	0	0	0	0	0	0	0	1	1	0	0
Trifolium hybridum s.l.	0	0	1	0	0	0	0	0	0	0	0	0	0	0	0	0	0	0	0	0	0	0	0	0	0	0	0	0	0	0	0	0	0	0	0	0	0	0	0	0	0	0	0	0	0	0	0	0	0
Trifolium pratense	0	0	0	0	0	0	0	0	0	0	0	0	0	0	0	0	0	0	0	0	0	0	0	0	0	0	0	0	0	0	1	0	0	0	0	0	0	0	0	0	0	0	0	0	+	0	0	0	0
Trifolium repens	1	0	0	0	+	0	0	0	0	1	0	0	0	1	0	0	2m	0	1	0	2m	0	0	1	0	0	0	2a	0	0	0	0	0	0	0	0	0	0	0	0	0	0	2m	0	1	2a	2b	0	0
Urtica dioica s.l.	4	1	1	1	1	4	5	1	2a	+	3	2b	1	+	2a	1	0	0	0	r	0	0	2b	2a	1	2a	0	0	0	0	0	0	0	0	0	0	0	0	0	0	0	0	0	0	0	0	0	0	0
Urtica dioica subsp. dioica	0	0	0	0	0	0	0	0	0	0	0	0	0	0	0	0	0	0	0	0	0	0	0	0	0	0	1	1	2b	2a	+	2b	2b	3	2a	4	4	2b	1	1	3	2a	1	2a	+	1	1	3	2b
Valeriana procurrens (officinalis agg.)	0	0	0	0	0	0	0	1	0	0	0	0	0	0	0	+	0	0	0	0	0	0	0	0	0	0	0	0	0	0	0	0	0	0	0	0	0	0	0	0	0	0	0	0	0	0	0	0	+
Veronica chamaedrys s.l.	0	0	0	0	0	0	0	0	0	0	0	0	0	0	0	0	0	0	0	0	0	0	0	0	0	0	0	1	0	0	0	0	0	0	0	0	0	0	0	0	0	0	0	0	2m	0	0	0	0
Veronica hederifolia subsp. hederifolia	0	0	0	0	0	1	+	0	0	0	+	+	0	0	0	0	0	+	0	0	0	0	1	1	0	2m	0	0	2m	0	0	1	0	+	0	0	0	0	0	0	0	0	0	0	0	0	0	0	0
Vicia angustifolia (sativa agg.)	0	0	0	0	0	0	0	+	0	+	r	0	0	1	0	0	0	0	r	0	0	r	0	0	0	0	0	0	0	0	0	0	0	0	0	0	0	0	0	0	0	0	0	0	0	0	0	0	0
Vicia cracca	0	0	0	0	0	0	0	0	0	0	0	0	0	0	+	0	0	0	0	0	0	0	0	0	0	0	0	1	0	0	1	0	0	0	0	0	0	0	0	+	+	0	0	0	1	0	0	0	0
Vicia hirsuta	0	0	+	+	+	0	0	1	0	0	0	0	0	0	0	0	0	0	0	0	0	+	0	r	0	+	0	0	0	0	1	0	0	0	0	0	0	0	0	0	0	0	0	0	0	0	0	0	0
Vicia sepium	0	0	0	0	0	0	0	0	0	0	0	0	0	0	0	0	0	0	0	0	0	0	0	0	0	0	0	0	0	0	r	+	+	0	0	+	0	1	+	0	0	0	1	1	1	0	0	0	0
Vicia tetrasperma	0	0	1	1	0	0	0	1	0	0	0	0	0	0	0	0	0	0	0	0	0	0	0	0	0	0	0	+	0	0	+	0	0	0	0	0	0	0	0	0	0	0	0	0	0	0	0	0	0
[truncated: 1 more columns]
