# Supplementary material for: Effectiveness of corridors varies among phytosociological plant groups and dispersal syndromes
Source: PLoS One. 2018 Jul 11;13(7):e0199980. doi: 10.1371/journal.pone.0199980 (PMC6040708; doi:10.1371/journal.pone.0199980)
Supplement: S1 Text — Metadata of the dataset used in the article. (TXT) [file pone.0199980.s008.txt]

S8 Text. Metadata. 

Metadata of the dataset used in the article 

Thiele J, Kellner S, Buchholz S and Schirmel J (2018) Effectiveness of corridors varies among phytosociological
plant groups and dispersal syndromes. PLOS One.

Date: 2018-01-19
Related data file: S6 Data.csv
Related R script: S8 Script.R

Names of variable names in the data file are explained below. The procedure of data analysis is documented 
in the accompanying R script. For further descriptions of the methods, please see the article. 

Variable names		Description
-----------------------------------------------------------------------------------------------------------
Pair			IDs of the two plots that are compared

Study.area		Abbreviations of names of study areas 

LLE_cats		Categories of linear landscape elements that are compared within the plot pair
	m_m		field margin with field margin
	m_d		field margin with ditch
	d_d		ditch with ditch

Eucl.dist		Euclidean distance (centre-to-centre) [m]

Resistance.distance	Values of resistance distance [Ohm]; "-1" means infinite resistance (no connection)

All ... Tdisp.short	Jaccard similarities of plot pairs within different groups of plants (see below)

	All		all species (of vascular plants)

	Phytosociological groups (cf. Supporting information, S1.1 Table)
	-----------------------------------------------------------------	
	AQ		Aquatic communities, fens and bogs
	AR		Arable-weed, trackside and wasteland communities
	HE		Nutrient-poor grasslands and heath
	MP		Meadows and pastures
	NT		Nitrophilous tall-herb communities
	WE		Wet grasslands and dwarf rush communities

	Dispersal-distance classes (cf. Supporting information, S1.2 Table)
	-----------------------------------------------------------------
	Adisp		aquatic dispersal 
	Tdisp.long	long-distance dispersal (terrestrial)
	Tdisp.medium	medium-distance dispersal (terrestrial)
	Tdisp.short	short-distance dispersal (terrestrial)
-----------------------------------------------------------------------------------------------------------
