# Supplementary material for: Effectiveness of corridors varies among phytosociological plant groups and dispersal syndromes
Source: PLoS One. 2018 Jul 11;13(7):e0199980. doi: 10.1371/journal.pone.0199980 (PMC6040708; doi:10.1371/journal.pone.0199980)
Supplement: S2 Text — R script of statistical analyses. (R) [file pone.0199980.s009.R]

# R script of statistical analyses

# Thiele J, Kellner S, Buchholz S, Schirmel J (2018) Effectiveness of 
# corridors varies among phytosociological plant groups and dispersal 
# syndromes. PLOS One.


# Packages ----------------------------------------------------------------

library(lme4) # glmer
library(car)  # Anova function
library(gof) # linearity test with cumres


# Data --------------------------------------------------------------------

path <- "D:/Test/" # insert the path to your directory here

Tab.orig <- read.table(paste(path, "Data.csv", sep=""), header=T, sep=";", dec=".")

# delete unconnected pairs
Tab.orig <- Tab.orig[!Tab.orig$Resistance.distance==-1,]

# pair 92_93 will be removed because the two plots were only 7 m apart 
Tab.orig <- Tab.orig[!Tab.orig$Pair=="92_93",]

# The dataset will be doubled to achieve symmetric random effects of plot pairs.
# Deviances of models and degrees of freedom will be divided by 2 and standard
# errors will be multiplied by sqrt(2) to scale to the size of the original dataset. 

plotA <- paste("p", substr(Tab.orig$Pair, 1, 2), sep="")
plotB <- paste("p", substr(Tab.orig$Pair, 4, 5), sep="")

Tab <- rbind(Tab.orig, Tab.orig)
Tab <- cbind(Tab, plotA=c(plotA,plotB), plotB=c(plotB,plotA))
Tab$LLE_cats <- factor(Tab$LLE_cats, levels=c("m_m", "m_d", "d_d"))


# Bootstrap function ------------------------------------------------------

# based on Ben Bolker's function PBsimfun:
# http://ms.mcmaster.ca/~bolker/R/misc/foxchapter/bolker_chap.html

PBsimfun <- function(m0,m1,x=NULL) {
  if (is.null(x)) x <- simulate(m0)
  m0r <- try(refit(m0,x[[1]]),silent=TRUE)
  if (inherits(m0r,"try-error")) return(NA)
  m1r <- try(refit(m1,x[[1]]),silent=TRUE)
  if (inherits(m1r,"try-error")) return(NA)
  c(-2*(logLik(m0r)-logLik(m1r))/2) # division by 2 due to doubled dataset
}


# Modelling of resistance distance ----------------------------------------

# Syntax example using Jaccard similarities based on all species

All.prop <- cbind(round(Tab$All*100, 0), round(100-Tab$All*100, 0))

## Linearity test

All.glm <- glm(All.prop ~ scale(Resistance.distance) * LLE_cats + 
                 Study.area, data=Tab, family="quasibinomial" )
x11(width=12, height=12)
par(mfrow=c(2,2))
plot(L.test <- cumres(All.glm))
dev.off()

## Final model

All.glmm <- glmer(All.prop ~ scale(Resistance.distance) * LLE_cats + 
                    (1|Study.area) + (1|plotA) + (1|plotB) + (1|Pair), 
                    family="binomial", data=Tab, 
                  control=glmerControl(optimizer="bobyqa"))
# Convergence problems may occur occasionally; as a countermeasure, 
# the optimizer could be changed, or slight deviation from the convergence 
# criterion could be tolerated


# T-test of simple slopes of resistance distance --------------------------

## Degrees of freedom (two versions: "maximum" and "minimum")

All.df.max <- as.vector(nobs(All.glmm)/2 - 
                          nrow(coef(summary(All.glmm))) - 
                          (ngrps(All.glmm)[4]-1))

All.df.min <- as.vector(ngrps(All.glmm)[2] - 
                          nrow(coef(summary(All.glmm))) - 
                          (ngrps(All.glmm)[4]-1))

## Slope within field margins (category "margin-margin")

All.slope.mm <- coef(summary(All.glmm))[2,1] # estimate
All.se.mm <- coef(summary(All.glmm))[2,2]*sqrt(2) # standard error of estimate
# *sqrt(2) due to doubled dataset
All.t.mm <- All.slope.mm / All.se.mm # t statistic
All.p.mm.min <- noquote(sprintf("%.4f", round(2*pt(All.t.mm, All.df.max), 4)))
All.p.mm.max <- noquote(sprintf("%.4f", round(2*pt(All.t.mm, All.df.min), 4)))

## Slope between margins and ditches (category "margin-ditch")

All.slope.md <- coef(summary(All.glmm))[2,1] + coef(summary(All.glmm))[5,1] # estimate (main effect plus interaction estimate)
All.se.int.md <- coef(summary(All.glmm))[5,2]*sqrt(2) # standard error of interaction estimate
All.cov.md <-  vcov(All.glmm)[2,5] # covariance of slope of resistance and interacation estimate
All.se.md <- sqrt(All.se.mm^2 + 2*All.cov.md + All.se.int.md^2) # standard error of estimate
All.t.md <- All.slope.md / All.se.md
All.p.md.min <- noquote(sprintf("%.4f", round(2*pt(All.t.md, All.df.max), 4)))
All.p.md.max <- noquote(sprintf("%.4f", round(2*pt(All.t.md, All.df.min), 4)))

### Slope within ditches (category "ditch-ditch")

All.slope.dd <- coef(summary(All.glmm))[2,1] + coef(summary(All.glmm))[6,1]
All.se.int.dd <- coef(summary(All.glmm))[6,2]*sqrt(2)
All.cov.dd <-  vcov(All.glmm)[2,6]
All.se.dd <- sqrt(All.se.mm^2 + 2*All.cov.dd + All.se.int.dd^2)
All.t.dd <- All.slope.dd / All.se.dd
All.p.dd.min <- noquote(sprintf("%.4f", round(2*pt(All.t.dd, All.df.max), 4)))
All.p.dd.max <- noquote(sprintf("%.4f", round(2*pt(All.t.dd, All.df.min), 4)))


# Bootstrap tests ---------------------------------------------------------

n <- 9 # number of replications; adjust ad lib (but calculations may take a while)

## LLE categories

All.glmm.null <- glmer(All.prop ~ 1 + (1|Study.area) + 
                         (1|plotA) + (1|plotB) + (1|Pair), 
                         family="binomial", data=Tab) # null model
All.glmm.LLE <- glmer(All.prop ~ LLE_cats + (1|Study.area) + 
                        (1|plotA) + (1|plotB) + (1|Pair),
                        family="binomial", data=Tab) # model to be tested
All.glmm.LRboot.LLE <- replicate(n,PBsimfun(All.glmm.null, All.glmm.LLE)) # parametric bootstrap
All.glmm.LRobs.LLE <- -2*(logLik(All.glmm.null) - logLik(All.glmm.LLE))/ 2 # division by 2 due to doubled dataset
All.glmm.PBrefdist.LLE <- c(na.omit(pmax(All.glmm.LRboot.LLE,0)), All.glmm.LRobs.LLE)
All.glmm.bootP.LLE <- mean(All.glmm.PBrefdist.LLE >= All.glmm.LRobs.LLE) # p-value of bootstrap test

## Resistance distance

All.glmm.resist <- glmer(All.prop ~ scale(Resistance.distance) + LLE_cats + 
                           (1|Study.area) + (1|plotA) + (1|plotB) + (1|Pair), 
                           family="binomial", data=Tab,
                           control=glmerControl(optimizer="bobyqa"))
All.glmm.LRboot.resist <- replicate(n,PBsimfun(All.glmm.LLE, All.glmm.resist))
All.glmm.LRobs.resist <- -2*(logLik(All.glmm.LLE) - logLik(All.glmm.resist))/ 2
All.glmm.PBrefdist.resist <- c(na.omit(pmax(All.glmm.LRboot.resist,0)), All.glmm.LRobs.resist)
All.glmm.bootP.resist <- mean(All.glmm.PBrefdist.resist >= All.glmm.LRobs.resist)

## Interaction

All.glmm.LRboot.int <- replicate(n,PBsimfun(All.glmm.resist, All.glmm))
All.glmm.LRobs.int <- -2*(logLik(All.glmm.resist) - logLik(All.glmm))/ 2
All.glmm.PBrefdist.int <- c(na.omit(pmax(All.glmm.LRboot.int,0)), All.glmm.LRobs.int)
All.glmm.bootP.int <- mean(All.glmm.PBrefdist.int >= All.glmm.LRobs.int)


# Compile results in a data.frame -----------------------------------------

## Create data frame

Parameters <- c("Intercept", "Resistance", "LLE_cats_m_d", "LLE_cats_d_d", 
                "Interaction_m_d", "Interaction_d_d")
Results.All <- as.data.frame(Parameters)
Columns <- c("B", "SE", "Z", "P(z)", "Chi2", "P(chi2)", "P(boot)", 
             "Pmax(simpleSlope)", "Pmin(simpleSlope)")
for(i in Columns) Results.All[,i] <- NA

## Write results to data frame

for (i in 1:length(Parameters)) {
  Results.All[i,2] <- round(coef(summary(All.glmm))[i,1], 4) # estimate
  Results.All[i,3] <- round(coef(summary(All.glmm))[i,2]*sqrt(2), 4) # standard error, *sqrt(2) due to doubled dataset
  Results.All[i,4] <- round(coef(summary(All.glmm))[i,3]/sqrt(2), 4) # z-value, /sqrt(2) due to doubled dataset
  Results.All[i,5] <- round(2*(1-pnorm(abs(coef(summary(All.glmm))[i,1] / 
                              coef(summary(All.glmm))[i,2]/sqrt(2)))), 4) # p-value, /sqrt(2) due to doubled dataset
}

Results.All[2,6] <- round(Anova(All.glmm)[1,1]/2, 3) # Chi2 of resistance distance, division by 2 due to doubled dataset 
Results.All[2,7] <- round(1-pchisq(Anova(All.glmm)[1,1]/2, Anova(All.glmm)[1,2]), 4) # Wald chi2 test p-value of resistance distance
Results.All[3,6] <- round(Anova(All.glmm)[2,1]/2, 3) # Chi2 of LLE_cats
Results.All[3,7] <- round(1-pchisq(Anova(All.glmm)[2,1]/2, Anova(All.glmm)[2,2]), 4) # Wald chi2 test p-value of LLE_cats
Results.All[5,6] <- round(Anova(All.glmm)[3,1]/2, 3) # Chi2 of interaction
Results.All[5,7] <- round(1-pchisq(Anova(All.glmm)[3,1]/2, Anova(All.glmm)[3,2]), 4) # Wald chi2 test p-value of interaction
Results.All[2,8] <- round(All.glmm.bootP.resist, 4) # bootstrap p-value of resistance distance
Results.All[3,8] <- round(All.glmm.bootP.LLE, 4) # bootstrap p-value of LLE_cats
Results.All[5,8] <- round(All.glmm.bootP.int, 4) # bootstrap p-value of interaction
Results.All[2,9] <- All.p.mm.max # highest possible p-value of simple slope in m_m
Results.All[5,9] <- All.p.md.max # highest possible p-value of simple slope in m_d
Results.All[6,9] <- All.p.mm.max # highest possible p-value of simple slope in d_d
Results.All[2,10] <- All.p.mm.min  # lowest possible p-value of simple slope in m_m
Results.All[5,10] <- All.p.md.min  # lowest possible p-value of simple slope in m_d
Results.All[6,10] <- All.p.mm.min  # lowest possible p-value of simple slope in d_d

Results.All


# Modelling of Euclidean distance ----------------------------------------

# shortened to the necessary steps to be able to calculate z-tests of differences in
# effect estimates between Euclidean and resistance distance

## Final model

All.glmm.eucl <- glmer(All.prop ~ scale(Eucl.dist) * LLE_cats + 
                         (1|Study.area) + (1|plotA) + (1|plotB) + (1|Pair), 
                         family="binomial", data=Tab)


## T-test of simple slopes of resistance distance

All.df.max <- as.vector(nobs(All.glmm.eucl)/2 - 
                          nrow(coef(summary(All.glmm.eucl))) - 
                          (ngrps(All.glmm.eucl)[4]-1))

All.df.min <- as.vector(ngrps(All.glmm.eucl)[2] - 
                          nrow(coef(summary(All.glmm.eucl))) - 
                          (ngrps(All.glmm.eucl)[4]-1))

### Margin-margin

All.eucl.slope.mm <- coef(summary(All.glmm.eucl))[2,1]
All.eucl.se.mm <- coef(summary(All.glmm.eucl))[2,2]*sqrt(2)
All.eucl.t.mm <- All.eucl.slope.mm / All.eucl.se.mm
All.eucl.p.mm.min <- noquote(sprintf("%.4f", round(2*pt(All.eucl.t.mm, All.df.max), 4)))
All.eucl.p.mm.max <- noquote(sprintf("%.4f", round(2*pt(All.eucl.t.mm, All.df.min), 4)))

##### Margin-ditch

All.eucl.slope.md <- coef(summary(All.glmm.eucl))[2,1] + coef(summary(All.glmm.eucl))[5,1]
All.eucl.se.int.md <- coef(summary(All.glmm.eucl))[5,2]*sqrt(2)
All.eucl.cov.md <-  vcov(All.glmm.eucl)[2,5] # covariance of slope of resistance and interacation estimate of md
All.eucl.se.md <- sqrt(All.eucl.se.mm^2 + 2*All.eucl.cov.md + All.eucl.se.int.md^2)
All.eucl.t.md <- All.eucl.slope.md / All.eucl.se.md
All.eucl.p.md.min <- noquote(sprintf("%.4f", round(2*pt(All.eucl.t.md, All.df.max), 4)))
All.eucl.p.md.max <- noquote(sprintf("%.4f", round(2*pt(All.eucl.t.md, All.df.min), 4)))

##### Ditch-ditch

All.eucl.slope.dd <- coef(summary(All.glmm.eucl))[2,1] + coef(summary(All.glmm.eucl))[6,1]
All.eucl.se.int.dd <- coef(summary(All.glmm.eucl))[6,2]*sqrt(2)
All.eucl.cov.dd <-  vcov(All.glmm.eucl)[2,6] # covariance of slope of resistance and interacation estimate of dd
All.eucl.se.dd <- sqrt(All.eucl.se.mm^2 + 2*All.eucl.cov.dd + All.eucl.se.int.dd^2)
All.eucl.t.dd <- All.eucl.slope.dd / All.eucl.se.dd
All.eucl.p.dd.min <- noquote(sprintf("%.4f", round(2*pt(-All.eucl.t.dd, All.df.max), 4)))
All.eucl.p.dd.max <- noquote(sprintf("%.4f", round(2*pt(-All.eucl.t.dd, All.df.min), 4)))


# Z-test of difference in effect estimates of distance measures -----------

## Tests using original estimates

### LLE category margin-margin

All.mm.b <- coef(summary(All.glmm))[2,1] # estimate of resistance distance
All.mm.se <- coef(summary(All.glmm))[2,2]*sqrt(2) # standard error, *sqrt(2) due to doubled dataset
All.mm.b.eucl <- coef(summary(All.glmm.eucl))[2,1] # estimate of Euclidean distance
All.mm.se.eucl <- coef(summary(All.glmm.eucl))[2,2]*sqrt(2) # standard error, *sqrt(2) due to doubled dataset
All.mm.delta <- All.mm.b - All.mm.b.eucl # difference between estimates
All.mm.se.delta <- sqrt(All.mm.se^2 + All.mm.se.eucl^2) # standard error of difference between estimates
All.mm.z <- All.mm.delta / All.mm.se.delta # test statistic z
All.mm.p <- round(2*(1 - pnorm(abs(All.mm.z))), 4) # p-value
All.mm.p

### LLE category margin-ditch

All.md.b <- coef(summary(All.glmm))[2,1] + coef(summary(All.glmm))[5,1]
All.md.se <- All.se.md
All.md.b.eucl <- coef(summary(All.glmm.eucl))[2,1] + coef(summary(All.glmm.eucl))[5,1]
All.md.se.eucl <- All.eucl.se.md
All.md.delta <- All.md.b - All.md.b.eucl
All.md.se.delta <- sqrt(All.md.se^2 + All.md.se.eucl^2)
All.md.z <- All.md.delta / All.md.se.delta
All.md.p <- round(2*(1 - pnorm(abs(All.md.z))), 4)
All.md.p

### LLE category ditch-ditch  

All.dd.b <- coef(summary(All.glmm))[2,1] + coef(summary(All.glmm))[6,1]
All.dd.se <- All.se.dd
All.dd.b.eucl <- coef(summary(All.glmm.eucl))[2,1] + coef(summary(All.glmm.eucl))[6,1]
All.dd.se.eucl <- All.eucl.se.dd
All.dd.delta <- All.dd.b - All.dd.b.eucl
All.dd.se.delta <- sqrt(All.dd.se^2 + All.dd.se.eucl^2)
All.dd.z <- All.dd.delta / All.dd.se.delta
All.dd.p <- round(2*(1 - pnorm(abs(All.dd.z))), 4)
All.dd.p


## Tests using Y-standardised coefficients

### LLE category margin-margin

All.mm.b.st <- coef(summary(All.glmm))[2,1]/ (sd(predict(All.glmm)) + sqrt(3.29)) # sqrt(3.29) = standard deviation of the logistic distribution of residuals
All.mm.se.st <- coef(summary(All.glmm))[2,2]*sqrt(2)/ (sd(predict(All.glmm)) + sqrt(3.29))
All.mm.b.st.eucl <- coef(summary(All.glmm.eucl))[2,1]/ (sd(predict(All.glmm.eucl)) + sqrt(3.29))
All.mm.se.st.eucl <- coef(summary(All.glmm.eucl))[2,2]*sqrt(2)/ (sd(predict(All.glmm.eucl)) + sqrt(3.29))
All.mm.delta.st <- All.mm.b.st - All.mm.b.st.eucl
All.mm.se.delta.st <- sqrt(All.mm.se.st^2 + All.mm.se.st.eucl^2)
All.mm.z.st <- All.mm.delta.st / All.mm.se.delta.st
All.mm.p.st <- round(2*(1 - pnorm(abs(All.mm.z.st))), 4)
All.mm.p.st

### LLE category margin-ditch

All.md.b.st <- (coef(summary(All.glmm))[2,1] + coef(summary(All.glmm))[5,1])/ 
                  (sd(predict(All.glmm)) + sqrt(3.29))
All.md.se.st <- All.se.md/ (sd(predict(All.glmm)) + sqrt(3.29))
All.md.b.st.eucl <- (coef(summary(All.glmm.eucl))[2,1] + coef(summary(All.glmm.eucl))[5,1])/ 
                      (sd(predict(All.glmm)) + sqrt(3.29))
All.md.se.st.eucl <- All.eucl.se.md/ (sd(predict(All.glmm)) + sqrt(3.29))
All.md.delta.st <- All.md.b.st - All.md.b.st.eucl
All.md.se.delta.st <- sqrt(All.md.se.st^2 + All.md.se.st.eucl^2)
All.md.z.st <- All.md.delta.st / All.md.se.delta.st
All.md.p.st <- round(2*(1 - pnorm(abs(All.md.z.st))), 4)
All.md.p.st

### LLE category ditch-ditch  

All.dd.b.st <- (coef(summary(All.glmm))[2,1] + coef(summary(All.glmm))[6,1])/ 
                 (sd(predict(All.glmm)) + sqrt(3.29))
All.dd.se.st <- All.se.dd/ (sd(predict(All.glmm)) + sqrt(3.29))
All.dd.b.st.eucl <- (coef(summary(All.glmm.eucl))[2,1] + coef(summary(All.glmm.eucl))[6,1])/ 
                      (sd(predict(All.glmm)) + sqrt(3.29))
All.dd.se.st.eucl <- All.eucl.se.dd/ (sd(predict(All.glmm)) + sqrt(3.29))
All.dd.delta.st <- All.dd.b.st - All.dd.b.st.eucl
All.dd.se.delta.st <- sqrt(All.dd.se.st^2 + All.dd.se.st.eucl^2)
All.dd.z.st <- All.dd.delta.st / All.dd.se.delta.st
All.dd.p.st <- round(2*(1 - pnorm(abs(All.dd.z.st))), 4)
All.dd.p.st

# End
